# Supplementary material for: Genome-Wide Transcriptional Profiling Reveals PHACTR1 as a Novel Molecular Target of Resveratrol in Endothelial Homeostasis
Source: Nutrients. 2022 Oct 27;14(21):4518. doi: 10.3390/nu14214518 (PMC9658213; doi:10.3390/nu14214518)
Supplement: Supplementary file 1 [file nutrients-14-04518-s001.zip]

Archive with 1 entries (1 files):
- nutrients-1960364-Supplemental Materials.pdf
